# Supplementary material for: Precision Oncology Through Dialogue: AI-HOPE-RTK-RAS Integrates Clinical and Genomic Insights into RTK-RAS Alterations in Colorectal Cancer
Source: Biomedicines. 2025 Jul 28;13(8):1835. doi: 10.3390/biomedicines13081835 (PMC12383457; doi:10.3390/biomedicines13081835)
Supplement: Supplementary file 1 [file biomedicines-13-01835-s001.zip]

Archive with 1 entries (1 files):
- biomedicines-3716491-supplementary.pdf
